# Supplementary material for: A new nematode species, Tanqua siamensis sp. nov. (Nematoda: Gnathostomatidae) in the rainbow water snake, Enhydris enhydris, from Thailand
Source: Parasitology. 2024 Sep 23;151(8):821–31. doi: 10.1017/S0031182024000908 (PMC11579038; doi:10.1017/S0031182024000908)
Supplement: Charoennitiwat et al. supplementary material 3 — Charoennitiwat et al. supplementary material [file S0031182024000908sup003.xlsx]

## Sheet: Sheet1
Table S1: Morphometric measurements of reported Tanqua spp. in serpents and some reptiles (Unit millimetre for measurement)
Species		T. siamensis sp. nov.	T. anomala	Syn. T. ophidis (T. anomala)	Syn. T. ophidis (T. anomala)	T. tiara	T. tiara	T. tiara	T. diadema	T. occlusa	T. gigantica	T. bainae	T. geoclemydis
Publications		This study	Baylis, 1916; Dewi et al., 2008	Kagei & Shogaki, 1977	Johnson & Mawson, 1948	Sou, 2020	Agustin et al., 2017	Gibbons & Keymer, 1991	Baylis & Lane, 1920	Schuurmans-Stekhoven, 1943	Kung, 1948	Ghadirian, 1968	Wang et al., 1979
Host (their taxon)		Endydris enhydris (Serpentes)	Acrochordus javanicus (Serpentes)	Enhydris enhydris, Acrochordus javanicus (Serpentes)	Tropidonophis mairii, Acrochordus javanicus (Serpentes)	Varanus flavescens (Lizard)	Varunus salvator (Lizard)	Varunus niloticus (Lizard)	Helicops angulatus (Serpentes)	Grayia smithii (Serpentes)	Malayopython reticulatus Ophiophagus hannah (Serpentes)	Sanzinia madagascariensis (Serpentes)	Mauremys reevesii (Testudine)
Site of infection		Stomach	Gastrointestinal tract	Stomach, Oesophagus, Rectum	-	Stomach	Stomach	Stomach	Intestines	Oesophagus, Stomach	Intestine	Stomach, Intestine, and digestive tract	-
Locality		South Thailand	South Sumatra, Indonesia	Samarinda, Indonesia	North‒western Queenland, Australia	West Bengal, India	East Java, Indonesia	Nigeria	Brazil	Congo	Indonesia and Southeast Asia	Madagascar	Wuchang-Hubei, China
Number of parasite specimens	♂	30	-	125	-	-	321	6	-	-	3	-	-
	♀	30	-	114	-	-		6	-	-	7	-	-
Body length	♂	17.00–40.33 (x̄=26.85)	25.0–39.5 (x̄=35.7)	19.7–50.8	20‒38 (x̄=27)	13.50–39.00	9.4–32 (x̄=18.6)	13.5‒31	20.00–26.00	33	110.0–130.0	85.0–100.0	13.4
	♀	15.33–41.17 (x̄=27.69)	33.6–43.9 (x̄=37.4)	25.1–51.3	23‒44 (x̄=30)	20.00–45.46	6.8–22 (x̄=12.2)	21‒32.5	28.00–30.00	45.0–62.0	120.0–160.0	105.0–120.0	14.4–15.4
Maximum body width	♂	0.56–1.12 (x̄=0.87)	0.494–0.890 (x̄=0.661)	0.40‒1.00	-	0.19–1.10	0.26–1.77 (x̄=0.66)	0.199‒0.43	0.6–0.95	-	2.0–2.5	1.6	0.32
	♀	0.56–1.37 (x̄=0.89)	0.670–0.946 (x̄=0.835)	0.60‒1.10	-	0.526‒1.51	0.14–2.33 (x̄=0.60)	0.526‒1.0	0.8–1.0	-	2.5–3.2	2	0.352–0.400
Cephalic bulb diameter	♂	0.22–0.38 (x̄=0.29)	0.170–0.270 (x̄=0.187)	0.07–0.15	-	-	0.17–0.32 (x̄=0.25)	0.299‒0.398	0.25	-	0.57	-	-
	♀	0.22–0.44 (x̄=0.30)	0.190–0.290 (x̄=0.238)	0.07–0.12	-	-	0.15–0.34 (x̄=0.21)	0.37‒0.455	0.28	-		-	0.144
Number of cephalic bulb swellings		2	2	2	2	4	-	4	2	4	2	2	4
Head bulb retactile ability		No	No	-	-	Seemingly No	Seemingly No	-	Yes	-	-	-	Yes
Pseudolabial width	♂	0.12–0.24 (x̄=0.18)	0.130–0.180 (x̄=0.156)	-	-	-	-	-	0.15	-	-	-	-
	♀	0.10–0.30 (x̄=0.18)	0.150–0.210 (x̄=0.173)	-	-	-	-	-	0.18	-	-	-	-
Head length	♂	0.21–0.40 (x̄=0.30)	-	0.16–0.31	-	-	0.23–0.33 (x̄=0.26)	0.213‒0.332	0.22	-	-	-	-
	♀	0.22–0.46 (x̄=0.30)	-	0.19–0.35	-	-	0.10–0.28 (x̄=0.15)	0.237‒0.299	0.22	-	-	-	-
Distance from the anterior end to oesophagus end	♂	1.53–4.72 (x̄=3.58)	3.224–5.798 (x̄=4.030)	2.74–5.49	2.8‒4.1 (x̄=3.4)	3.00–6.51	2.8–5.7 (x̄=4.2)	3.67‒6.11	2.2–3.0	-	16.25–16.67	8	1.84
	♀	2.55–5.39 (x̄=3.64)	3.454–4.238 (x̄=3.770)	3.16‒4.34	3.3‒5.1 (x̄=4.0)	4.00–9.02	2.3–4.58 (x̄=3.18)	4.67‒6.25	3	-		9	2.08–2.24
Maximum oesophagus width	♂	0.30–0.54 (x̄=0.43)	0.280–0.390 (x̄=0.396)	-	-	0.395–0.418	-	-	-	-	0.82–0.96	0.7	0.172
	♀	0.21–0.67 (x̄=0.42)	0.280–0.520 (x̄=0.383)	0.30–0.38	-	0.149–0.460	-	-	-	-		-	0.140–0.176
Muscular oesophagus length	♂	0.23–0.49 (x̄=0.36)	-	-	-	0.631–0.652	-	-	2.2	-	-	-	-
	♀	0.23–0.69 (x̄=0.40)	-	-	-	0.674–0.684	-	-	2.4	-	-	-	-
Muscular oesophagus width	♂	0.08–0.30 (x̄=0.20)	-	-	-	0.117–0.139	-	-	-	-	-	-	-
	♀	0.14–0.34 (x̄=0.22)	-	-	-	0.149–0.160	-	-	-	-	-	-	-
Glandular oesophagus length	♂	1.28–4.17 (x̄=3.09)	-	-	-	3.40–3.64	-	-	-	-	-	-	-
	♀	2.21–4.61 (x̄=3.17)	-	-	-	4.81–4.86	-	-	-	-	-	-	-
Glandular oesophagus width	♂	0.30–0.54 (x̄=0.43)	-	-	-	0.395–0.417	-	-	-	-	-	-	-
	♀	0.21–0.67 (x̄=0.42)	-	-	-	0.438–0.460	-	-	-	-	-	-	-
Distance from the anterior end to cervical sac	♂	0.12–0.20 (x̄=0.17)	0.570–0.680 (x̄=0.610)*	-	-	-	0.22–0.81 (x̄=0.37)	0.536‒1.128 from cervical collar	0.65	-	-	0.9–1.3	0.24 (one side) & 0.48 (another side)
	♀	0.10–0.22 (x̄=0.17)	0.678–0.810 (x̄=0.740)*	-	-	-	0.18–0.88 (x̄=0.33)	0.654‒1.51 from cervical collar	0.75	-	-	1.1–1.6	0.24–0.32 (one side) & 0.48–0.56 (another side)
Number of cervical sacs		4	4	-	-	-	4	4	4	-	4	4	4
Distance from the anterior end to nerve ring	♂	0.26–0.50 (x̄=0.39)	0.409–0.602 (x̄=0.490)	0.37–0.64	5	0.449–0.93	-	0.463‒0.711	-	-	-	0.8	0.4
	♀	0.22–0.55 (x̄=0.37)	0.468–0.624 (x̄=0.546)	0.44–0.50	-	0.481–0.749	-	0.569‒0.706	0.4	-	0.68	0.85	0.4
Distance from the anterior end to excretory pore	♂	0.35–0.66 (x̄=0.52)	0.750–0.960 (x̄=0.850)	-	-	0.72–1.21	-	0.72‒1.04	0.54	-	-	1.45	0.48
	♀	0.34–0.70 (x̄=0.52)	0.900–1.230 (x̄=1.086)	-	-	0.811–1.080	-	0.811‒1.06	0.5	-	Could not be seen	1.7	0.528–0.560
Distance from the anterior end to cervical papillae	♂	0.39–0.74 (x̄=0.58)	0.630–0.790 (x̄=0.726)	-	-	0.70–1.37	-	0.70‒1.17	0.5	-	-	1.8	0.56 (one side) & 0.64 (another side)
	♀	0.40–0.76 (x̄=0.56)	0.690–0.846 (x̄=0.810)	-	-	0.886–1.144	-	0.886‒1.11	-	-	1.27	2	0.56 (one side) & 0.64 (another side)
Cuticle thickness	♂	0.020–0.040 (x̄=0.030)	-	-	-	-	0.008–0.036 (x̄=0.022)	-	-	-	-	-	-
	♀	0.020–0.043 (x̄=0.030)	-	-	-	-	0.007–0.031 (x̄=0.023)	-	-	-	-	-	-
Tail length	♂	0.23–0.83 (x̄=0.57)	0.354–0.492 (x̄=0.424)	0.22–0.48	-	0.299–0.331	0.13–0.42 (x̄=0.28)	0.327‒0.669	0.6	-	-	0.75	0.245
	♀	0.59–1.37 (x̄=0.94)	0.728–1.106 (x̄=0.954)	0.80–1.22	-	0.385–0.481	0.12–0.28 (x̄=0.19)	0.455‒0.514	0.65	-	0.55	1–1.5	0.368–0.480
Number of caudal papillary pairs		7 or 8: 3 preanal, 1 paranal, 3 or 4 postanal	8: 3 preanal, 1 paranal, 4 postanal	5: 1 paranal, 4 postanal	5: 2 preanal, 1 paranal, 2 postanal	5: 2 preanal, 1 paranal, 2 postanal + 1 unpaired median	-	8: 2 preanal, 2 paranal, 4 postanal	8: 3 preanal, 1 paranal, 4 postanal	5: 2 preanal, 3 postanal	6: 2 preanal, 1 paranal, 3 postanal	8: 3 preanal, 1 paranal, 4 postanal	7: 3 precloacal, 1 paranal, 3 postcloacal
Spicule length		1.09–1.87 (x̄=1.53)	0.745–1.326 (x̄=0.882)	1.36–1.82	1.0‒2.05	0.77–1.91	0.3–1.1 (x̄=0.63)	0.92‒1.85	1.27–1.4	-	1.45	1.3–1.35	0.56
Vulva from the posterior end		6.68–16.56 (x̄=10.62)	7.64–12.27 (x̄=10.036)	28.2–34.3%	0.25	4.5–7.69	3.02–3.61 (x̄=3.31)	3.98‒6.36	10.7–11.5	45	52.5	25–30	4.80–0.56
Uterus length		Very long (2/5 of body length)	Very short	-	-	Short	13.1–21.4 (x̄=17.25)	-	Short	-	-	2–2.5	-
Number of uterine branches		2	2	-	-	-	-	4	2	2	2	2	2
Egg size (W x L)		0.0362–0.059 x 0.051–0.076	0.0376 x 0.050	0.035–0.0424 x 0.0564–0.0659	0.03 x 0.04‒0.0625 (x̄=0.032‒0.040)	-	0.03–0.049 x 0.04–0.052	0.05‒0.06 x 0.038‒0.041	0.06 x 0.0425	-	0.063 x 0.044	0.060 x 0.040	-
