# Supplementary material for: A new nematode species, Tanqua siamensis sp. nov. (Nematoda: Gnathostomatidae) in the rainbow water snake, Enhydris enhydris, from Thailand
Source: Parasitology. 2024 Sep 23;151(8):821–31. doi: 10.1017/S0031182024000908 (PMC11579038; doi:10.1017/S0031182024000908)
Supplement: Charoennitiwat et al. supplementary material 4 — Charoennitiwat et al. supplementary material [file S0031182024000908sup004.xlsx]

## Sheet: Host
Table S2: Morphometric measurements of Tanqua siamensis sp. nov. between host specimens
Snake host ID	All Host (n = 12)			SN032			SN050			SN051			SN052			SN053			SN054			SN056			SN057			SN058			SN064			SN068			SN071
Snot-vent length (cm)	Average = 40.11			55.6			35.1			36.6			44.5			38.2			37.5			40.8			40.8			37.4			39.7			36.9			38.2
Total body length (cm)	Average = 47.20			66.5			45.6			46.9			52.5			49			48.9			51.6			51.6			10.55			47.3			47.5			48.5
Weigth (g)	Average = 48.57			121.3			35.5			29.3			72.5			50.1			45.6			43.5			43.5			33.8			37.83			36.67			33.29
Number of the parasite found	Average = 23			30			47			16			18			8			22			20			4			52			15			16			23
Male	n = 32			n = 0			n = 0			n = 0			n = 7			n = 2			n = 8			n = 10			n = 0			n = 2			n = 1			n = 1			n = 1
	maximum	minimum	average ± SD	maximum	minimum	average ± SD	maximum	minimum	average ± SD	maximum	minimum	average ± SD	maximum	minimum	average ± SD	maximum	minimum	average ± SD	maximum	minimum	average ± SD	maximum	minimum	average ± SD	maximum	minimum	average ± SD	maximum	minimum	average ± SD	maximum	minimum	average ± SD	maximum	minimum	average ± SD	maximum	minimum	average ± SD
Body length	40331.8	17000.1	26,394.6 ± 5,391.3	-	-	-	-	-	-	-	-	-	34170.7	23670	28,287.0 ± 3,580.5	24456.2	17000.1	20,728.2 ± 5,272.3	25992.8	19581.2	22,948.5 ± 2,357.5	40331.8	26860.6	31,576.8 ± 4,155.2	-	-	-	21380	18526.4	19,953.2 ± 2,017.8	22419	-	-	20508	-	-	22975	-	-
Maximum width	1121.6	506.708	846.1 ± 165.7	-	-	-	-	-	-	-	-	-	1120.9	754.6	972.5 ± 126.4	956.6	709.3	833.0 ± 174.9	927.4	558.827	748.2 ± 142.1	1121.6	745.9	926.1 ± 113.7	-	-	-	847.6	621.139	734.4 ± 160.1	506.708	-	-	676.28	-	-	705.246	-	-
Cephalic bulb diameter	378	194.36	284.9 ± 50.0	-	-	-	-	-	-	-	-	-	378	288.3	323.4 ± 31.3	302.9	216.4	259.7 ± 61.2	304.967	223.9	261.5 ± 34.7	358.2	261.5	314.6 ± 33.1	-	-	-	252.9	249.722	251.3 ± 2.2	199.117	-	-	200.73	-	-	194.36	-	-
Pseudolabial width	244.2	119.794	177.1 ± 30.0	-	-	-	-	-	-	-	-	-	220.2	183.1	204.1 ± 14.4	190.8	144.1	167.5 ± 33.0	174.398	119.794	159.7 ± 18.9	244.2	161.6	189.0 ± 26.9	-	-	-	193.6	148.872	171.2 ± 31.6	132.79	-	-	134.65	-	-	125.833	-	-
Head length	396.8	209.098	296.3 ± 50.1	-	-	-	-	-	-	-	-	-	385.4	302.9	332.1 ± 26.7	294.3	224.5	259.4 ± 49.4	329.2	214.889	281.7 ± 35.2	396.8	226.9	320.2 ± 48.5	-	-	-	290.3	241.64	266.0 ± 34.4	228.003	-	-	209.1	-	-	212.856	-	-
Distance from the anterior end to oesophagus end	4716.1	1526.36	3,493.0 ± 663.8	-	-	-	-	-	-	-	-	-	4198.3	3097.3	3,767.3 ± 343.8	3548.1	2838.6	3,193.4 ± 501.7	3793.8	1526.36	3153.2 ± 781.2	4716.1	3055.9	3,887.6 ± 551.7	-	-	-	3766.35	3317.1	3,541.7 ± 317.7	2679.22	-	-	2414.54	-	-	2738.07	-	-
Maximum oesophagus width	536	290.179	417.4 ± 71.7	-	-	-	-	-	-	-	-	-	533.4	394.4	476.3 ± 44.8	486.3	358.6	422.5 ± 90.3	478.589	304.2	388.7 ± 62.2	536	364.4	439.1 ± 59.8	-	-	-	420.8	305.01	362.9 ± 81.9	290.179	-	-	342.16	-	-	317.842	-	-
Muscular oesophagus length	492.2	223.595	350.7 ± 77.1	-	-	-	-	-	-	-	-	-	486.1	341.4	393.9 ± 48.4	385	233.1	309.1 ± 107.4	339.7	246.3	295.3 ± 36.4	492.2	317.5	411.5 ± 59.6	-	-	-	342.9	308.61	325.8 ± 24.2	251.166	-	-	223.6	-	-	242.719	-	-
Muscular oesophagus width	301.5	79.272	194.2 ± 59.9	-	-	-	-	-	-	-	-	-	301.5	214.5	249.8 ± 29.4	204.3	149	176.7 ± 39.1	247.5	79.272	157.2 ± 59.1	263.9	196.6	222.0 ± 22.9	-	-	-	213.1	148.843	181.0 ± 45.4	92.857	-	-	92.39	-	-	87.431	-	-
Glandular oesophagus length	4170.5	1280.06	3,016.4 ± 595.8	-	-	-	-	-	-	-	-	-	3662.3	2635	3,250.5 ± 321.2	2851.3	2274.8	2563.1 ± 407.6	3364.73	1280.06	2,723.0 ± 707.2	4170.5	2530.8	3,366.0 ± 507.1	-	-	-	3362.81	2869.4	3,116.1 ± 348.9	2320.33	-	-	2085.55	-	-	2561.88	-	-
Glandular oesophagus width	536	290.179	417.5 ± 71.7	-	-	-	-	-	-	-	-	-	533.4	394.4	476.3 ± 44.8	486.3	358.6	422.5 ± 90.3	478.589	304.2	388.7 ± 62.2	536	364.4	439.4 ± 59.4	-	-	-	420.8	305.01	362.9 ± 81.9	290.179	-	-	342.16	-	-	317.842	-	-
Distance from the anterior end to cervical sac	204.8	123.909	164.5 ± 23.8	-	-	-	-	-	-	-	-	-	204.8	159.9	186.4 ± 14.1	176.6	145.3	161.0 ± 22.1	167.6	123.909	146.5 ± 16.4	197	140.2	174.2 ± 20.7	-	-	-	148.8	128.379	138.6 ± 14.4	167.68	-	-	125.82	-	-	153.05	-	-
Distance from the anterior end to nerve ring	504.8	227.433	371.1 ± 70.8	-	-	-	-	-	-	-	-	-	433.7	366.4	401.8 ± 21.9	345.1	261.5	303.3 ± 59.1	429.218	289.194	364.1 ± 43.9	504.8	320.8	417.6 ± 62.8	-	-	-	362.7	309.869	336.3 ± 37.4	227.433	-	-	237.62	-	-	229.452	-	-
Distance from the anterior end to excretory pore	664.8	353.1	530.8 ± 84.5	-	-	-	-	-	-	-	-	-	601.1	523.2	549.3 ± 24.7	572.2	353.1	462.7 ± 154.9	550.444	355.5	453.3 ± 77.6	664.8	498.7	582.5 ± 60.4	-	-	-	508.2	433.45	470.8 ± 52.9	585.681	-	-	576.46	-	-	660.718	-	-
Distance from the anterior end to cervical papillae	740.6	387	591.8 ± 87.0	-	-	-	-	-	-	-	-	-	675.1	559.7	605.2 ± 35.1	613.2	387	500.1 ± 159.9	695.921	440.6	528.4 ± 85.8	740.6	557.1	640.7 ± 69.1	-	-	-	569.6	495.529	532.6 ± 52.4	624.979	-	-	648.394	-	-	728.833	-	-
Cuticle thickness	51.189	18	30.0 ± 6.9	-	-	-	-	-	-	-	-	-	35.4	27.2	32.4 ± 2.8	33.2	31.5	32.4 ± 1.2	36	20.388	25.4 ± 4.6	40	18	29.3 ± 6.6	-	-	-	24.9	22.96	23.9 ± 1.4	33.117	-	-	41.843	-	-	51.189	-	-
Tail length	825	226.651	560.1 ± 114.6	-	-	-	-	-	-	-	-	-	665.2	508.5	623.9 ± 54.7	680.8	462.6	571.7 ± 154.3	825	226.651	535.8 ± 175.2	688.2	493.5	589.5 ± 64.9	-	-	-	494.857	473.6	484.2 ± 15.0	436.864	-	-	404.782	-	-	420.824	-	-
Spicule length	1872.1	1091.51	1,500.3 ± 222.3	-	-	-	-	-	-	-	-	-	1872.1	1395.6	1,630.8 ± 159.2	1648.6	1128.4	1,388.5 ± 367.8	1820.21	1091.51	1,415.8 ± 266.6	1730.5	1315.1	1,567.6 ± 155.5	-	-	-	1650.9	1430.3	1,540.6 ± 156	1129.54	-	-	1162.79	-	-	1442.47	-	-
Female	n = 28			n = 3			n = 4			n = 1			n = 3			n = 1			n = 6			n = 8			n = 2			n = 0			n = 0			n = 0			n = 0
Body length	41170	15330	27,729.8 ± 6,213.0	30115.6	24424	28,077.1 ± 3,170.8	26528.5	20146.4	22,547.9 ± 3,034.9	20922.7	-	-	33680.5	29990	32,171.3 ± 1,934.9	23313.1	-	-	24320	15330	21,715.0 ± 3,221.6	41170	27200	33,668.5 ± 5,067.0	32289.2	29335.2	30,812.2 ± 2,088.8	-	-	-	-	-	-	-	-	-	-	-	-
Maximum width	1558.16	564.6	937.2 ± 244.9	1558.16	1112.77	1,300.0 ± 231.0	805.7	564.6	690.9 ± 105.2	661.5	-	-	1131.1	1112.8	1,120.5 ± 9.5	667.1	-	-	1062.6	617.8	816.7 ± 171.9	1365.7	805.2	1,031.3 ± 198.4	888.3	848.4	868.4 ± 28.2	-	-	-	-	-	-	-	-	-	-	-	-
Cephalic bulb diameter	437.6	215.2	301.5 ± 59.6	341.962	229.953	288.9 ± 56.2	278.6	215.2	241.8 ± 26.6	222	-	-	350.6	331	342.9 ± 10.4	270.7	-	-	320.9	229.5	282.5 ± 37.0	437.6	289.5	358.1 ± 54.9	291.6	235.4	263.5 ± 39.7	-	-	-	-	-	-	-	-	-	-	-	-
Pseudolabial width	303.1	95.5	176.9 ± 44.5	187.315	152.739	167.2 ± 18.0	154.9	118	135.1 ± 16.0	167.5	-	-	203.1	178.2	189.7 ± 12.6	166.7	-	-	229.1	138.8	186.1 ± 35.0	303.1	95.5	200.4 ± 66.1	147.6	141.1	144.4 ± 4.6	-	-	-	-	-	-	-	-	-	-	-	-
Head length	462.7	223.73	295.6 ± 55.8	289.058	223.726	258.3 ± 32.8	281.1	224	248.2 ± 28.8	231.6	-	-	340.6	315.4	324.3 ± 14.1	288.9	-	-	330.3	234.3	281.8 ± 42.7	462.7	286.5	347.0 ± 62.2	282.7	267.7	275.2 ± 10.6	-	-	-	-	-	-	-	-	-	-	-	-
Distance from the anterior end to oesophagus end	5390.3	2553.1	3,590.7 ± 607.4	3673.37	2730.65	3,145.6 ± 481.4	3738.6	2553.1	3,080.3 ± 511.0	3522.6	-	-	4153	3420.7	3,812.8 ± 368.9	3430.1	-	-	4045.1	3026.6	3,598.0 ± 428.7	5390.3	3123.1	3,984.6 ± 795.4	3516.6	3409.7	3,463.2 ± 75.6	-	-	-	-	-	-	-	-	-	-	-	-
Maximum oesophagus width	668	209.1	420.3 ± 105.2	429.928	348	392.7 ± 41.5	393	319.7	352.0 ± 37.3	348.9	-	-	547	510.1	530.8 ± 18.8	321.2	-	-	533.7	209.1	360.3 ± 114.3	668	400.5	498.2 ± 106.1	410.2	362.1	386.2 ± 34.0	-	-	-	-	-	-	-	-	-	-	-	-
Muscular oesophagus length	687.9	225.2	384.6 ± 109.6	321.75	259.825	285.6 ± 32.2	346.3	257.2	300.4 ± 48.0	375.5	-	-	687.9	376.3	489.1 ± 172.7	352.9	-	-	439.2	225.2	337.3 ± 83.0	658	320.8	449.2 ± 98.8	504.7	393.8	449.3 ± 78.4	-	-	-	-	-	-	-	-	-	-	-	-
Muscular oesophagus width	343.1	94.45	212.4 ± 53.8	152.278	94.446	123.7 ± 28.9	239.4	136.6	181.4 ± 45.2	194	-	-	235.9	191.8	218.4 ± 23.4	178.8	-	-	256.9	186.5	226.5 ± 33.6	343.1	207.6	259.2 ± 45.3	216.8	173.9	195.4 ± 30.3	-	-	-	-	-	-	-	-	-	-	-	-
Glandular oesophagus length	4611.4	2206.7	3,125.5 ± 543.1	3202.82	2317.03	2,718.8 ± 448.6	3300.8	2206.7	2692.1 ± 464.7	3061.3	-	-	3641.1	3380.9	3,477.7 ± 142.3	2974.5	-	-	3584	2691.2	3159.1 ± 354.5	4611.4	2520.5	3,415.5 ± 738.2	3020.3	2822.5	2,921.4 ± 139.9	-	-	-	-	-	-	-	-	-	-	-	-
Glandular oesophagus width	668	209.1	420.3 ± 105.2	429.928	348	392.7 ± 41.5	393	319.7	352.0 ± 37.3	348.9	-	-	547	510.1	530.8 ± 18.8	321.2	-	-	533.7	209.1	360.3 ± 114.3	668	400.5	498.2 ± 106.1	410.2	362.1	386.2 ± 34.0	-	-	-	-	-	-	-	-	-	-	-	-
Distance from the anterior end to cervical sac	224	101.8	167.9 ± 29.8	149.797	136.545	141.6 ± 7.1	180.3	133	152.7 ± 20.0	187.4	-	-	215.4	168	191.4 ± 23.7	155.8	-	-	206.8	138.4	165.1 ± 27.6	224	101.8	176.3 ± 40.5	186.4	161.3	173.9 ± 17.7	-	-	-	-	-	-	-	-	-	-	-	-
Distance from the anterior end to nerve ring	545.8	213.62	360.4 ± 86.4	298.985	213.615	250.4 ± 43.9	356.1	276.6	304.1 ± 36.5	286.5	-	-	515.7	400.7	440.3 ± 65.4	360.8	-	-	421.1	274.3	353.9 ± 62.5	545.8	221.8	406.1 ± 98.3	443.8	338.1	391.0 ± 74.7	-	-	-	-	-	-	-	-	-	-	-	-
Distance from the anterior end to excretory pore	725.89	338.5	537.0 ± 109.4	725.887	664.771	696.1 ± 30.6	499.3	376.5	431.7 ± 52.6	431.6	-	-	672.3	563.5	600.8 ± 61.9	466.6	-	-	586.2	374.2	491.3 ± 83.1	703.4	338.5	565.1 ± 108.4	628.9	423.5	526.2 ± 145.2	-	-	-	-	-	-	-	-	-	-	-	-
Distance from the anterior end to cervical papillae	814.68	396.9	586.4 ± 117.0	814.675	749.426	777.4 ± 33.6	552.6	429.1	478.9 ± 53.5	463.8	-	-	725.9	620.3	656.1 ± 60.5	489.8	-	-	623.1	400.6	532.9 ± 81.5	762.2	396.9	615.1 ± 106.5	664.9	466.9	565.9 ± 140.0	-	-	-	-	-	-	-	-	-	-	-	-
Cuticle thickness	50	20.07	32.5 ± 7.3	49.997	20.072	38.3 ± 16.0	24.5	21.6	22.8 ± 1.3	25.1	-	-	36.8	34.5	35.4 ± 1.2	28.7	-	-	33.4	27.4	29.4 ± 2.2	42.6	32.3	37.2 ± 3.4	36.8	34	35.4 ± 2.0	-	-	-	-	-	-	-	-	-	-	-	-
Tail length	1367.7	587.9	937.2 ± 183.9	1053.82	758.749	879.6 ± 154.6	766.8	587.9	694.7 ± 84.0	691.6	-	-	1121.9	960	1,036.5 ± 81.3	906.5	-	-	1062.7	803.8	926.9 ± 103.3	1367.7	870.7	1,102.6 ± 174.0	881.7	851.9	866.8 ± 21.1	-	-	-	-	-	-	-	-	-	-	-	-
Vulva from the posterior end	16564.1	6680.8	10,586.2 ± 2,511.0	11444.1	8255.05	10,320.5 ± 1,791.1	8950	7655.9	8,252.0 ± 641.8	7218.8	-	-	13004.7	11940.6	12,377.2 ± 557.1	9146.7	-	-	11396.1	6680.8	9,372.8 ± 1,681.7	16564.1	8172	12,823.5 ± 2,735.2	11772.5	11772.5	N/A	-	-	-	-	-	-	-	-	-	-	-	-
Egg width	58.6	35.91	41.8 ± 4.4	43.675	35.912	38.9 ± 4.2	58.6	40.3	46.2 ± 8.5	41	-	-	44.2	37.1	39.8 ± 3.8	41.4	-	-	47.4	36.9	41.6 ± 3.4	45.9	39.8	42.6 ± 2.0	41.2	36.2	38.7 ± 3.5	-	-	-	-	-	-	-	-	-	-	-	-
Egg length	75.6	46.2	55.9 ± 5.6	52.451	46.198	48.9 ± 3.2	75.6	55.6	62.9 ± 8.8	58.1	-	-	54.77	50.6	53.3 ± 2.4	51.4	-	-	59.9	50.8	55.4 ± 3.1	62.6	50.6	56.2 ± 4.2	59.6	55.8	57.7 ± 2.7	-	-	-	-	-	-	-	-	-	-	-	-
For the parasite, the micrometre (µm) is a unit of measurement

## Sheet: Male
Table S2: Morphometric measurements of Tanqua siamensis sp. nov. between male specimens (micrometre [µm] is a unit of measurement)
No.	Specimen ID	Body length	Max body width	Cephalic bulb diameter	Pseudolabial width	Head length	Anterior to oesophagus end	Max oesophagus width	Muscular oesophagus length	Muscular oesophagus width	Glandular oesophagus length	Glandular oesophagus width	Anterior to cervical sac	Anterior to nerve ring	Anterior to excretory pore	Anterior to cervical papillae	Cuticle thickness	Tail length	Number of caudal papillary pairs	Spicule length
1	SN052TM01	34170.7	1120.9	378	197.8	385.4	4198.3	480.2	377.9	262.9	3662.3	480.2	204.8	433.7	601.1	675.1	35.4	661.4	8	1697.1
2	SN052TM02	29736.7	917.2	333.6	188.1	324.4	3749.3	444.1	394.1	224	3238.3	444.1	196	406.1	543.3	605.5	34.7	665.2	7	1395.6
3	SN052TM03	30898.5	980.3	294.4	214.2	324.4	3726.9	500.6	407.8	237.9	3215.1	500.6	159.9	407.7	536	593.9	31.7	615.8	8	1666.3
4	SN052TM04	26532.8	1119	316.2	212	345.8	4025.8	533.4	403.9	242.7	3513.1	533.4	183.6	414.7	550.9	588.5	31	622.2	8	1872.1
5	SN052TM05	23670	754.6	288.3	183.1	302.9	3097.3	394.4	346.4	214.5	2635	394.4	183.7	366.4	523.2	559.7	27.2	660.4	8	1491.1
6	SN052TM06	27640	983.7	309	213.6	324	3836.4	486.3	486.1	265	3239	486.3	184.5	382.3	549.4	611.3	33.8	508.5	8	1566.1
7	SN052TM07	25360	931.8	344.6	220.2	317.5	3736.8	495	341.4	301.5	3251	495	192.5	401.4	541.1	602.7	32.7	633.9	7	1727
8	SN053TM02	24456.2	956.6	302.9	190.8	294.3	3548.1	486.3	385	204.3	2851.3	486.3	176.6	345.1	572.2	613.2	33.2	680.8	8	1648.6
9	SN053TM03	17000.1	709.3	216.4	144.1	224.5	2838.6	358.6	233.1	149	2274.8	358.6	145.3	261.5	353.1	387	31.5	462.6	8	1128.4
10	SN054TM01	25556.5	865.903	304.967	163.994	307.774	3769.53	402.324	248.502	139.191	3364.73	402.324	156.291	429.218	526.102	595.032	23.935	696.169	7	1407.6
11	SN054TM02	19849.9	626.272	228.991	174.398	274.767	1526.36	323.457	246.3	79.272	1280.06	323.457	129.407	379.917	550.444	695.921	22.836	497.995	8	1268.46
12	SN054TM03	22900.6	816.403	290.148	173.809	301.83	3658.67	478.589	317.781	129.176	3198.29	478.589	142.594	382.308	413.427	441.623	26.409	534.036	8	1820.21
13	SN054TM04	19581.2	558.827	229.16	119.794	214.889	2841.88	351.909	275.439	104.258	2443.53	351.909	123.909	289.194	535.943	512.813	20.388	226.651	8	1091.51
14	SN054TM06	23988.7	668.9	236.2	145.2	262	3123.5	368	313.8	137.1	2617.2	368	155.9	336.9	473.1	525.6	24.1	521.3	8	1224.8
15	SN054TM08	22229.1	631.7	223.9	157.8	266.5	2775.8	304.2	288	199.2	2379.8	304.2	133.3	328.7	384.2	440.6	24.1	444.6	7	1200.3
16	SN054TM09	25992.8	927.4	288.2	170.4	329.2	3735.9	451.9	333	221.8	3154.4	451.9	167.6	396.7	387.6	544	25.3	825	8	1592.9
17	SN054TM11	23488.8	890.3	290.3	172.2	296.4	3793.8	429.6	339.7	247.5	3346.2	429.6	162.7	369.7	355.5	471.5	36	540.6	8	1720.4
18	SN056TM01	40331.8	1121.6	358.2	244.2	396.8	4716.1	536	441.7	263.9	4170.5	536	162	445.4	630.1	673.2	25.2	688.2	8	1719.1
19	SN056TM02	31443.8	936.4	321.9	204.5	349.9	3799.1	423.3	458.4	201.2	3212.4	423.3	191.7	474.6	636.2	674.3	27.2	603	8	1520.2
20	SN056TM03	32747.8	926.4	316.6	161.6	320.1	3683.4	422	365.9	229.2	3196.8	422	182.9	396.8	545.1	582.7	29.9	632.6	8	1315.1
21	SN056TM04	28723.8	892.8	317.1	165.9	285.1	3759.3	379	382.7	211.8	3288.8	379	177.4	367.2	523.4	563.8	33.7	506.6	8	1573.5
22	SN056TM05	28715.6	833.6	292.1	162.1	281.7	3498	426.6	329.5	200.3	3082.1	426.6	154.6	320.8	500.8	557.1	33.4	543.8	8	1484.1
23	SN056TM06	36381.5	981.1	339.2	198.1	355.7	4289.5	474.9	492.2	220.8	3672	474.9	191.8	504.8	620.9	709.4	40	619.4	8	1710.4
24	SN056TM07	30890.3	1030.1	335.3	208.6	343.3	4664.3	516.2	468.6	244.1	4062.7	516.2	197	487.5	664.8	740.6	34.7	645.1	8	1728.6
25	SN056TM08	26860.6	745.9	261.5	162.7	226.9	3055.9	364.4	431	196.6	2530.8	364.4	140.2	373	596.7	656.5	18	537.6	8	1348
26	SN056TM09	31977.3	997.2	341.9	185.5	345.9	4100.6	475.5	427.6	245	3545.9	475.5	194	449.2	608	691.8	29.8	625.5	8	1730.5
27	SN056TM11	27695	795.6	262	196.6	296.2	3310.1	373.3	317.5	207.1	2898	376.3	150.7	356.8	498.7	557.6	21.4	493.5	8	1546.3
29	SN058TM02	21380	847.6	252.9	193.6	290.3	3317.1	420.8	342.9	213.1	2869.4	420.8	148.8	362.7	508.2	569.6	24.9	473.6	8	1650.9
28	SN058TM04	18526.4	621.139	249.722	148.872	241.64	3766.35	305.01	308.61	148.843	3362.81	305.01	128.379	309.869	433.45	495.529	22.96	494.857	8	1430.3
30*	SN064TM01	22419	506.708	199.117	132.79	228.003	2679.22	290.179	251.166	92.857	2320.33	290.179	167.68	227.433	585.681	624.979	33.117	436.864	8	1129.54
31*	SN068TM01	20508	676.276	200.728	134.654	209.098	2414.53	342.159	223.595	92.392	2085.55	342.159	125.817	237.624	576.456	648.394	41.843	404.782	8	1162.79
32**	SN071TM01	22975	705.246	194.36	125.833	212.856	2738.07	317.842	242.719	87.431	2561.88	317.842	153.05	229.452	660.718	728.833	51.189	420.824	8	1442.47
*	= Paratypes
**	= Holotypes
	Max	40331.8	1121.6	378	244.2	396.8	4716.1	536	492.2	301.5	4170.5	536	204.8	504.8	664.8	740.6	51.189	825	8	1872.1
	Min	17000.1	506.708	194.36	119.794	209.098	1526.36	290.179	223.595	79.272	1280.06	290.179	123.909	227.433	353.1	387	18	226.651	7	1091.51
	Average	26394.6	846.149	284.934	177.095	296.252	3492.95	417.377	350.697	194.185	3016.38	417.471	164.52	371.085	530.807	591.823	30.0493	560.106	7.875	1500.32
	SD	5391.32	165.734	50.0404	30.0414	50.1404	663.828	71.729	77.1475	59.9117	595.824	71.6715	23.7916	70.8391	84.4522	86.9538	6.93047	114.609	0.336011	222.258

## Sheet: Female
Table S2: Morphometric measurements of Tanqua siamensis sp. nov. between female specimens (micrometre [µm] is a unit of measurement)
No.	Specimen ID	Body length	Max body width	Cephalic bulb diameter	Pseudolabial width	Head length	Anterior to oesophagus end	Max oesophagus width	Muscular oesophagus length	Muscular oesophagus width	Glandular oesophagus length	Glandular oesophagus width	Anterior to cervical sac	Anterior to nerve ring	Anterior to excretory pore	Anterior to cervical papillae	Cuticle thickness	Tail length	Vulva to posterior end	Egg width	Egg length	Uterus length	Posterior to caudal papilla
1	SN050TF02	20146.4	564.6	215.2	118	224.1	2836.4	321	260.6	136.6	2499.8	321	133	281	408.1	453.2	21.6	766.8	7655.9	58.6	75.6	N/A	N/A
2	SN050TF03	20213.5	651.9	234.5	140	224	2553.1	319.7	257.2	156.3	2206.7	319.7	151.7	276.6	376.5	429.1	22.1	587.9	7760.7	41.1	60.3	N/A	N/A
3	SN050TF04	23303	741.4	278.6	154.9	281.1	3738.6	374.1	337.3	193.3	3300.8	374.1	180.3	356.1	499.3	552.6	22.8	756.4	8641.5	44.8	55.6	N/A	N/A
4	SN050TF05	26528.5	805.7	238.9	127.3	263.4	3193.1	393	346.3	239.4	2761	393	145.6	302.7	443	480.7	24.5	667.6	8950	40.3	60	N/A	N/A
5	SN051TF01	20922.7	661.5	222	167.5	231.6	3522.6	348.9	375.5	194	3061.3	348.9	187.4	286.5	431.6	463.8	25.1	691.6	7218.8	41	58.1	N/A	N/A
6	SN052TF01	33680.5	1112.8	347	178.2	317	3864.6	535.2	376.3	191.8	3380.9	535.2	168	404.4	566.7	620.3	34.5	960	13004.7	38.2	50.6	N/A	N/A
7	SN052TF04	29990	1131.1	331	203.1	315.4	4153	510.1	403.1	227.6	3641.1	510.1	215.4	400.7	563.5	622.1	34.9	1027.7	12186.3	37.1	54.77	N/A	N/A
8	SN052TF03	32843.3	1117.7	350.6	187.8	340.6	3420.7	547	687.9	235.9	3411.1	547	190.8	515.7	672.3	725.9	36.8	1121.9	11940.6	44.2	54.6	N/A	N/A
9	SN053TF01	23313.1	667.1	270.7	166.7	288.9	3430.1	321.2	352.9	178.8	2974.5	321.2	155.8	360.8	466.6	489.8	28.7	906.5	9146.7	41.4	51.4	N/A	N/A
10	SN054TF04	22250	1062.6	317.5	229.1	318.8	3916.6	533.7	389.5	217.6	3423.7	533.7	165.6	395.24	548.8	599.2	33.4	903.1	8951	41.5	56.8	N/A	N/A
11	SN054TF05	22750	989.5	320.9	200.4	330.3	4045.1	209.1	379.5	252.8	3584	209.1	206.8	393.9	535.6	561.1	30.1	1062.7	11396.1	40.23	59.9	N/A	N/A
12	SN054TF06	24320	751	270.1	165.2	264.2	3521.9	385.7	336.5	256.9	3101.3	385.7	150.8	357.7	493	528.7	28.2	837.1	8956.1	42.53	56.83	N/A	N/A
13	SN054TF07	23340	769.3	302.5	217.3	307.6	3911.8	430	439.2	256.5	3343.8	430	188.6	421.1	586.2	623.1	28.3	1032.3	10936.7	36.9	50.8	N/A	N/A
14	SN054TF08	22300	710.1	229.5	165.7	234.3	3026.6	299.1	225.2	186.5	2691.2	299.1	138.4	280.9	374.2	400.6	27.4	803.8	9316	47.4	54.03	N/A	N/A
15	SN054TF09	15330	617.8	254.7	138.8	235.5	3165.9	304.2	253.7	188.4	2810.8	304.2	140.4	274.3	410.2	484.5	28.9	922.1	6680.8	40.8	54.3	N/A	N/A
16	SN056TF01	29815	823.3	346.3	181.6	291	3555.3	433.5	473.2	261.3	2943.9	433.5	191.5	221.8	338.5	396.9	39.3	1036.2	11240.1	44	56.3	N/A	N/A
17	SN056TF02	35438.3	1131.9	375.6	178.1	344	4162.4	497.2	380.2	265.3	3642.9	497.2	203.6	409	580.6	617.9	32.3	1067.1	12254.4	43.4	50.6	N/A	N/A
18	SN056TF03	28739.1	805.2	312.7	166.8	309.7	3202.3	400.5	320.8	227.4	2785.3	400.5	137.4	338.1	549.7	606.8	39	870.7	8172	42.1	58.5	N/A	N/A
19	SN056TF04	38945.6	1198.3	390	263.2	398.4	4792.3	652	425.7	295.1	4217.8	652	194.8	471.6	621.1	666.8	36.7	1286	15229.1	41.6	53	N/A	N/A
20	SN056TF05	27200	989.2	299.3	95.5	304.4	4124.7	494	405.4	211.3	3649	494	101.8	407.4	600	653.1	42.6	912.6	12690.9	40.5	54.9	N/A	N/A
21	SN056TF06	31650	864.5	289.5	168.5	286.5	3526.1	434.4	464.3	207.6	2953	434.4	158.4	381.1	504.5	554.2	33.3	1070.6	N/A	39.8	62.6	N/A	N/A
22	SN056TF07	41170	1365.7	437.6	303.1	462.7	5390.3	668	658	343.1	4611.4	668	224	545.8	703.4	762.2	38.6	1209.7	16564.1	43.8	52.9	N/A	N/A
23	SN056TF08	36390	1072.6	414	246.5	378.9	3123.1	405.9	465.7	262.1	2520.5	405.9	198.8	474.2	622.8	662.5	35.4	1367.7	13613.9	45.9	60.8	N/A	N/A
24	SN057TF01	32289.2	848.4	235.4	147.6	267.7	3516.6	362.1	393.8	173.9	3020.3	362.1	186.4	338.1	423.5	466.9	36.8	881.7	N/A	41.2	55.8	N/A	N/A
25	SN057TF02	29335.2	888.3	291.6	141.1	282.7	3409.7	410.2	504.7	216.8	2822.5	410.2	161.3	443.8	628.9	664.9	34	851.9	11772.5	36.2	59.6	N/A	N/A
26*	SN032TF01	29691.8	1229.09	294.787	161.5	262.192	3032.82	348	259.825	124.506	2636.45	348	136.545	238.544	664.771	749.426	44.729	758.749	11444.1	43.675	52.451	13110	338.24
27**	SN032TF02	30115.6	1558.16	341.962	187.315	289.058	3673.37	429.928	321.75	152.278	3202.82	429.928	149.797	298.985	725.887	814.675	49.997	1053.82	11262.5	37.17	46.198	12297.3	364.209
28*	SN032TF04	24424	1112.77	229.953	152.739	223.726	2730.65	400.075	275.262	94.446	2317.03	400.075	138.553	213.615	697.516	767.953	20.072	826.379	8255.05	35.912	48.043	12828.1	227.727
*	= Paratypes
**	= Allotypes
	Max	41170	1558.16	437.6	303.1	462.7	5390.3	668	687.9	343.1	4611.4	668	224	545.8	725.887	814.675	49.997	1367.7	16564.1	58.6	75.6	13110	364.209
	Min	15330	564.6	215.2	95.5	223.726	2553.1	209.1	225.2	94.446	2206.7	209.1	101.8	213.615	338.5	396.9	20.072	587.9	6680.8	35.912	46.198	12297.3	227.727
	Average	27729.8	937.197	301.514	176.913	295.635	3590.71	420.279	384.619	212.412	3125.53	420.279	167.911	360.346	537.028	586.391	32.5035	937.166	10586.2	41.8327	55.9044	12745.1	310.059
	SD	6212.95	244.877	59.6427	44.5169	55.8322	607.38	105.163	109.614	53.7754	543.064	105.163	29.7579	86.4078	109.439	116.982	7.32704	183.922	2510.95	4.39018	5.55783	412.654	72.474
